# Supplementary material for: Clinical outcomes of unilateral versus bilateral percutaneous vertebroplasty under local anaesthesia: a prospective randomised study
Source: Front Surg. 2026 Mar 27;13:1744425. doi: 10.3389/fsurg.2026.1744425 (PMC13066271; doi:10.3389/fsurg.2026.1744425)
Supplement: Supplementary file 1 [file Table1.xlsx]

## Sheet: Data summary
Variable	Timepoint	Unit	Unilateral (n=98)	Bilateral (n=98)	p-value	Effect size	Unilateral (n=95)	Bilateral (n=93)
Sample size (randomised)	—	n	98	98
Completed 6-month follow-up	6 months	n	95	93
VAS	Baseline	0–10	7.60 ± 0.47	7.66 ± 0.50
VAS	Discharge	0–10	4.05 ± 0.78	3.97 ± 0.75
VAS	6 months	0–10			0.084	Cohen’s d = 0.24	2.81 ± 0.77	2.45 ± 0.75
ODI	Baseline	0–100	60.4 ± 6.0	60.7 ± 5.6
ODI	Discharge	0–100	41.6 ± 7.0	40.6 ± 6.7
ODI	6 months	0–100			0.612	Cohen’s d = 0.07	30.6 ± 7.4	30.6 ± 7.2
Operative time	Intraop	min	27.4 ± 2.4	42.4 ± 3.0	< 0.001	Cohen’s d = 1.22
Fluoroscopy time	Intraop	s	58.2 ± 9.0	93.8 ± 8.5	< 0.001	Cohen’s d = 1.10
Cement volume	Intraop	mL	3.9 ± 0.4	5.8 ± 0.5	< 0.001	Cohen’s d = 0.98
Vertebral height restoration	Postop	%	19.3 ± 3.3	18.9 ± 3.2	0.418	Cohen’s d = 0.12
Kyphotic angle correction	Postop	°	5.9 ± 1.2	6.2 ± 1.1	0.293	Cohen’s d = 0.26
Cement leakage	Periop	% of patients	7.1%	8.2%	0.742	Cramer’s V = 0.03
Adjacent vertebral fractures (≤6 months)	6 months	% of patients			0.401	Cramer’s V = 0.07	5.1%	8.2%

## Sheet: Variable codebook
Variable	Label/Description	Type	Unit	Allowed Values/Format
ID	Anonymised participant ID (1..196; no identifiers)	Integer	—	1–196
Group	Randomised group allocation	Categorical	—	Unilateral; Bilateral
VAS_baseline	Pain intensity at baseline	Continuous	0–10	Numeric (one decimal)
VAS_discharge	Pain intensity at discharge (postoperative day 1)	Continuous	0–10	Numeric (one decimal)
VAS_6m	Pain intensity at 6 months	Continuous	0–10	Numeric (one decimal)
ODI_baseline	Oswestry Disability Index at baseline	Continuous	0–100	Integer/percent scale
ODI_discharge	ODI at discharge	Continuous	0–100	Integer/percent scale
ODI_6m	ODI at 6 months	Continuous	0–100	Integer/percent scale
Operative_time	Surgery duration	Continuous	minutes	Numeric (one decimal)
Fluoroscopy_time	Imaging time	Continuous	seconds	Numeric (one decimal)
Cement_volume	Injected cement	Continuous	mL	Numeric (one decimal)
Height_restoration	Vertebral body height restoration	Continuous	%	Numeric (one decimal)
Kyphotic_correction	Kyphotic angle correction	Continuous	degrees	Numeric (one decimal)
Cement_leakage	Any cement leakage	Binary	Yes/No	0=No; 1=Yes / or % aggregated
Adjacent_fracture_6m	New adjacent-level fracture within 6 months	Binary	Yes/No	0=No; 1=Yes / or % aggregated
Adverse_events_major	Major adverse events (neurological injury, symptomatic PE)	Binary	Yes/No	0=No; 1=Yes (none observed)
Ethics_ID	IRB approval identifier	Text	—	UKC-MB-KME-44/21
Trial_Registration	ClinicalTrials.gov identifier	Text	—	NCT07198776
